# Supplementary material for: Vicinal Diol Sesquiterpenes from Cinnamomum migao with Neuroprotective Effects in PC12 Cells
Source: Int J Mol Sci. 2024 Nov 26;25(23):12693. doi: 10.3390/ijms252312693 (PMC11641330; doi:10.3390/ijms252312693)
Supplement: Supplementary file 1 [file ijms-25-12693-s001.zip]

Archive with 1 entries (1 files):
- ijms-3311333-supplementary.pdf
